# Supplementary material for: Seroprevalence of SARS-CoV-2 antibodies in Seattle, Washington: October 2019–April 2020
Source: PLoS One. 2021 May 27;16(5):e0252235. doi: 10.1371/journal.pone.0252235 (PMC8158900; doi:10.1371/journal.pone.0252235)
Supplement: S1 Appendix — (XLSX) [file pone.0252235.s001.xlsx]

## Sheet: UW adults
CUID	Specimen collected date	Interpretation	OD at the 1:100 dilution	Comments
SAMPLECONTAINERS.SAMPLECONTAINERS.CONTAINERID.	CENTRALRECEIVING.CENTRALRECEIVING.DATE_COLLECTED.
N8KAZAYX	2019-10-02		0.0413515
N8KAZAYY	2019-10-02		0.0987727
N8KAZAYZ	2019-10-02	Negative	0.0713118
N8KAZAZ0	2019-10-02	Negative	0.0717779
N8KAZAZ1	2019-10-02	Negative	0.115745
N8KAZAZ2	2019-10-02	Negative	0.0695984
N8KAZAZ3	2019-10-02	Negative	0.142162
N8KAZAZ4	2019-10-02	Negative	0.107649
N8KAZAZ5	2019-10-02	Negative	0.0210607
N8KAZAZ6	2019-10-02	Negative	0.105973
N8KAZAZ7	2019-10-02	Negative	0.0246286
N8KAZAZ8	2019-10-02	Negative	0.040094
N8KAZAZ9	2019-10-02	Negative	0.00506093
N8KAZAZA	2019-10-02	Negative	0.0165385
N8KAZAZB	2019-10-02	Negative	0.0872113
N8KAZAZC	2019-10-02	Negative	0.311297
N8KAZAZD	2019-10-02	Negative	0.0562898
N8KAZAZE	2019-10-02	Negative	0.0679768
N8KAZAZF	2019-10-02	Negative	0.0692854
N8KAZAZG	2019-10-02	Negative	0.100217
N8KAZAZH	2019-10-02	Negative	0.0653073
N8KAZAZI	2019-10-02	Negative	0.0758784
N8KAZAZJ	2019-10-02	Negative	0.0230471
N8KAZAZK	2019-10-02	Negative	0.0519084
N8KAZAZL	2019-10-02	Negative	0.0565658
N8KAZAZM	2019-10-02	Negative	0.0475815
N8KAZAZN	2019-10-02	Negative	0.101295
N8KAZAZO	2019-10-02	Negative	0.208905
N8KAZAZP	2019-10-02	Negative	0.343018
N8KAZAZQ	2019-10-02	Negative	0.0292246
N8KAZAZR	2019-10-02	Negative	0.0461623
N8KAZAZS	2019-10-02	Negative	0.0131271
N8KAZAZT	2019-10-02	Negative	0.0510455
N8KAZAZU	2019-10-02	Negative	0.0384547
N8KAZAZV	2019-10-02	Negative	0.00914775
N8KAZAZW	2019-10-02	Negative	0.0333405
N8KAZAZX	2019-10-02	Negative	0.0594971
N8KAZAZY	2019-10-02	Negative	0.0472644
N8KAZAZZ	2019-10-02	Negative	0.0121606
N8KAZB00	2019-10-02	Negative	0.316357
N8KAZB01	2019-10-02	Negative	0.0490356
N8KAZB02	2019-10-02	Negative	0.0345931
N8KAZB03	2019-10-02	Negative	0.198495
N8KAZB04	2019-10-02	Negative	0.0639478
N8KAZB05	2019-10-02	Negative	0.0405181
N8KAZB06	2019-10-02	Negative	0.0404999
N8KAZB07	2019-10-02	Negative	0.0106909
N8KAZB08	2019-10-02	Negative	0.0528561
N8KAZB09	2019-10-02	Negative	0.193694
N8KAZB0A	2019-10-02	Negative	0.0663443
N8KAZB0B	2019-10-02	Negative	0.0354961
N8KAZB0C	2019-10-02	Negative	0.081314
N8KAZB0D	2019-10-02	Negative	0.0517143
N8KAZB0E	2019-10-02	Negative	0.0603789
N8KAZB0F	2019-10-02	Negative	0.020432
N8KAZB0G	2019-10-02	Negative	0.0438229
N8KAZB0H	2019-10-02	Negative	0.0411972
N8KAZB0I	2019-10-02	Negative	0.040783
N8KAZB0J	2019-10-02	Negative	0.149408
N8KAZB0K	2019-10-02	Negative	0.0268931
N8KAZB0L	2019-10-02	Negative	0.00841565
N8KAZB0M	2019-10-02	Negative	0.0211999
N8KAZB0N	2019-10-02	Negative	-0.0525575
N8KAZB0O	2019-10-02	Negative	0.0515838
N8KAZB0P	2019-10-02	Negative	0.050421
N8KAZB0Q	2019-10-02	Negative	0.0236366
N8KAZB0R	2019-10-02	Negative	0.0768147
N8KAZB0S	2019-10-02	Negative	0.0536409
N8KAZB0T	2019-10-02	Negative	0.0720317
N8KAZB0U	2019-10-02	Negative	0.00824356
N8KAZB0V	2019-10-02	Negative	0.0620552
N8KAZB0W	2019-10-02	Negative	0.0776537
N8KAZB0X	2019-10-02	Negative	0.125829
N8KAZB0Y	2019-10-02	Negative	0.045402
N8KAZB0Z	2019-10-02	Negative	0.026993
N8KAZB10	2019-10-02	Negative	0.0409727
N8KAZB11	2019-10-02	Negative	0.0501326
N8KAZB12	2019-10-02	Negative	0.112
N8KAZB13	2019-10-02	Negative	0.0230456
N8KAZB14	2019-10-02	Negative	0.0473925
N8KAZB15	2019-10-02	Negative	-0.00967464
N8KAZB16	2019-10-02	Negative	0.0543
N8KAZB17	2019-10-02	Negative	0.0434
N8KAZB18	2019-10-02	Negative	-0.0363
N8KAZB19	2019-10-02	Negative	-0.0406
N8KAZB1A	2019-10-02	Negative	-0.0086
N8KAZB1B	2019-10-02	Negative	0.0295
N8KAZB1C	2019-11-05	Negative	0.0639
N8KAZB1D	2019-11-05	Negative	0.0873
N8KAZB1E	2019-11-05	Negative	-0.0764
N8KAZB1F	2019-11-05	Negative	0.0809
N8KAZB1G	2019-11-05	Negative	0.0442
N8KAZB1H	2019-11-05	Negative	0.1343
N8KAZB1I	2019-11-05	Negative	-0.0808
N8KAZB1J	2019-11-05	Negative	-0.0681
N8KAZB1K	2019-11-05	Negative	-0.0072
N8KAZB1L	2019-11-05	Negative	-0.1903
N8KAZB1M	2019-11-05	Negative	0.0127
N8KAZB1N	2019-11-05	Negative	-0.048
N8KAZB1O	2019-11-05	Negative	-0.0934
N8KAZB1P	2019-11-05	Negative	0.032
N8KAZB1Q	2019-11-05	Negative	0.0061
N8KAZB1R	2019-11-05	Negative	0.0036
N8KAZB1S	2019-11-05	Negative	0.0915	-0.103268
N8KAZB1T	2019-11-05	Negative	0.2449
N8KAZB1U	2019-11-05	Negative	-0.0096
N8KAZB1V	2019-11-05	Negative	0.038
N8KAZB1W	2019-11-05	Negative	-0.0207
N8KAZB1X	2019-11-05	Negative	-0.0901
N8KAZB1Y	2019-11-05	Negative	-0.0742
N8KAZB1Z	2019-11-05	Negative	-0.0299
N8KAZB20	2019-11-05	Negative	0.0429
N8KAZB21	2019-11-05	Negative	0.091
N8KAZB22	2019-11-05	Negative	0.023
N8KAZB23	2019-11-05	Negative	0.1648
N8KAZB24	2019-11-05	Negative	0.038
N8KAZB25	2019-11-05	Negative	0.0142
N8KAZB26	2019-11-05	Negative	-0.0621
N8KAZB27	2019-11-05	Negative	-0.073
N8KAZB28	2019-11-05	Negative	-0.0351
N8KAZB29	2019-11-05	Negative	-0.0409
N8KAZB2A	2019-11-05	Negative	-0.1809
N8KAZB2B	2019-11-05	Negative	-0.1626
N8KAZB2C	2019-11-05	Negative	-0.0662
N8KAZB2D	2019-11-05	Negative	-0.0268
N8KAZB2E	2019-11-05	Negative	0.1694
N8KAZB2F	2019-11-05	Negative	-0.0348
N8KAZB2G	2019-11-05	Negative	-0.0686
N8KAZB2H	2019-11-05	Negative	-0.041
N8KAZB2I	2019-11-05	Negative	0.0111
N8KAZB2J	2019-11-05	Negative	0.0146
N8KAZB2K	2019-11-05	Negative	-0.0397
N8KAZB2L	2019-11-05	Negative	-0.0324
N8KAZB2M	2019-11-05	Negative	-0.0842
N8KAZB2N	2019-11-05	Negative	-0.0379
N8KAZB2O	2019-11-05	Negative	0.0323
N8KAZB2P	2019-11-05	Negative	0.0562
N8KAZB2Q	2019-11-05	Negative	0.0119
N8KAZB2R	2019-11-05	Negative	0.0649
N8KAZB2S	2019-11-05	Negative	-0.0375
N8KAZB2T	2019-11-05	Negative	0.0314
N8KAZB2U	2019-11-05	Negative	-0.0805
N8KAZB2V	2019-11-05	Negative	-0.0685
N8KAZB2W	2019-11-05	Negative	-0.0124
N8KAZB2X	2019-11-05	Negative	0.0088
N8KAZB2Y	2019-11-05	Negative	-0.0619
N8KAZB2Z	2019-11-05	Negative	-0.0935
N8KAZB30	2019-11-05	Negative	-0.1118
N8KAZB31	2019-11-05	Negative	-0.0436
N8KAZB32	2019-11-05	Negative	0.112
N8KAZB33	2019-11-05	Negative	-0.0434
N8KAZB34	2019-11-05	Negative	-0.0063
N8KAZB35	2019-11-05	Negative	-0.0765
N8KAZB36	2019-11-05	Negative	-0.00839999
N8KAZB37	2019-11-05	Negative	-0.0193
N8KAZB38	2019-11-05	Negative	-0.0762
N8KAZB39	2019-11-05	Negative	-0.0774
N8KAZB3A	2019-11-05	Negative	-0.0712
N8KAZB3B	2019-11-05	Negative	-0.0048
N8KAZB3C	2019-11-05	Negative	0.0831
N8KAZB3D	2019-11-05	Negative	0.0951	-0.116137
N8KAZB3E	2019-11-05	Negative	-0.0622
N8KAZB3F	2019-11-05	Negative	0.063
N8KAZB3G	2019-11-05	Negative	0.000799999
N8KAZB3H	2019-11-05	Negative	0.0577
N8KAZB3I	2019-11-05	Negative	-0.2058
N8KAZB3J	2019-11-05	Negative	-0.0986
N8KAZB3K	2019-11-05	Negative	-0.1208
N8KAZB3L	2019-11-05	Negative	-0.0802
N8KAZB3M	2019-11-05	Negative	0.089
N8KAZB3N	2019-11-05	Negative	-0.0816
N8KAZB3O	2019-11-05	Negative	-0.0607
N8KAZB3P	2019-11-05	Negative	-0.0675
N8KAZB3Q	2019-11-05	Negative	0.023
N8KAZB3R	2019-11-05	Negative	0.0488
N8KAZB3S	2019-11-05	Negative	-0.0291
N8KAZB3T	2019-12-06	Negative	-0.1053
N8KAZB3U	2019-12-06	Negative	0.0287
N8KAZB3V	2019-12-06	Negative	-0.0051
N8KAZB3W	2019-12-06	Negative	-0.0228
N8KAZB3X	2019-12-06	Negative	-0.065
N8KAZB3Y	2019-12-06	Negative	-0.0611
N8KAZB3Z	2019-12-06	Negative	0.0053
N8KAZB40	2019-12-06	Negative	0.0092
N8KAZB41	2019-12-06	Negative	0.0677
N8KAZB42	2019-12-06	Negative	-0.0571
N8KAZB43	2019-12-06	Negative	0.1295
N8KAZB44	2019-12-06	Negative	0.0216
N8KAZB45	2019-12-06	Negative	0.076
N8KAZB46	2019-12-06	Negative	-0.0597
N8KAZB47	2019-12-06	Negative	-0.0962
N8KAZB48	2019-12-06	Negative	-0.0295
N8KAZB49	2019-12-06	Negative	-0.0908
N8KAZB4A	2019-12-06	Negative	-0.3496
N8KAZB4B	2019-12-06	Negative	-0.0647
N8KAZB4C	2019-12-06	Negative	-0.1473
N8KAZB4D	2019-12-06	Negative	-0.0224
N8KAZB4E	2019-12-06	Negative	0.0601
N8KAZB4F	2019-12-06	Negative	-0.0085
N8KAZB4G	2019-12-06	Negative	-0.0423
N8KAZB4H	2019-12-06	Negative	-0.0606
N8KAZB4I	2019-12-06	Negative	-0.1129
N8KAZB4J	2019-12-06	Negative	0.0498
N8KAZB4K	2019-12-06	Negative	0.3433
N8KAZB4L	2019-12-06	Negative	-0.0532
N8KAZB4M	2019-12-06	Negative	-0.0915
N8KAZB4N	2019-12-06	Negative	-0.009
N8KAZB4O	2019-12-06	Negative	0.0598
N8KAZB4P	2019-12-06	Negative	0.064
N8KAZB4Q	2019-12-06	Negative	-0.0353
N8KAZB4R	2019-12-06	Negative	0.1016
N8KAZB4S	2019-12-06	Negative	-0.0129
N8KAZB4T	2019-12-06	Negative	-0.0061
N8KAZB4U	2019-12-06	Negative	-0.0593
N8KAZB4V	2019-12-06	Negative	0.0098
N8KAZB4W	2019-12-06	Negative	-0.0611
N8KAZB4X	2019-12-06	Negative	-0.0581
N8KAZB4Y	2019-12-06	Negative	-0.0687
N8KAZB4Z	2019-12-06	Negative	-0.2053
N8KAZB50	2019-12-06	Negative	-0.1131
N8KAZB51	2019-12-06	Negative	-0.128
N8KAZB52	2019-12-06	Negative	0.01
N8KAZB53	2019-12-06	Negative	-0.076
N8KAZB54	2019-12-06	Negative	-0.0064
N8KAZB55	2019-12-06	Negative	-0.139
N8KAZB56	2019-12-06	Negative	-0.045
N8KAZB57	2019-12-06	Negative	0.0465
N8KAZB58	2019-12-06	Negative	0.0658
N8KAZB59	2019-12-06	Negative	0.0095
N8KAZB5A	2019-12-06	Negative	-0.0744
N8KAZB5B	2019-12-06	Negative	0.036
N8KAZB5C	2019-12-06	Negative	0.1615
N8KAZB5D	2019-12-06	Negative	0.1397
N8KAZB5E	2019-12-06	Negative	-0.0987
N8KAZB5F	2019-12-06	Negative	0.0241
N8KAZB5G	2019-12-06	Negative	0.0326
N8KAZB5H	2019-12-06	Negative	0.0339
N8KAZB5I	2019-12-06	Negative	-0.0434
N8KAZB5J	2019-12-06	Negative	-0.1283
N8KAZB5K	2019-12-06	Negative	0.0215
N8KAZB5L	2019-12-06	Negative	-0.0737
N8KAZB5M	2019-12-06	Negative	-0.1078
N8KAZB5N	2019-12-06	Negative	-0.0856
N8KAZB5O	2019-12-06	Negative	0.0145539
N8KAZB5P	2019-12-06	Negative	0.0163435
N8KAZB5Q	2019-12-06	Negative	-0.0989909
N8KAZB5R	2019-12-06	Negative	-0.0489495
N8KAZB5S	2019-12-06	Negative	0.221591
N8KAZB5T	2019-12-06	Negative	-0.0922022
N8KAZB5U	2019-12-06	Negative	0.0460726
N8KAZB5V	2019-12-06	Negative	-0.000742369
N8KAZB5W	2019-12-06	Negative	-0.0637178
N8KAZB5X	2019-12-06	Negative	0.00508998
N8KAZB5Y	2019-12-06	Negative	-0.00654175
N8KAZB5Z	2019-12-06	Negative	0.0134805
N8KAZB60	2019-12-06	Negative	-0.0341832
N8KAZB61	2019-12-06	Negative	-0.150664
N8KAZB62	2019-12-06	Negative	-0.0165036
N8KAZB63	2019-12-06	Negative	-0.0689342
N8KAZB64	2019-12-06	Negative	0.0207857
N8KAZB65	2019-12-06	Negative	-0.086355
N8KAZB66	2019-12-06	Negative	-0.00835904
N8KAZB67	2019-12-06	Negative	-0.0843016
N8KAZB68	2020-01-08	Negative	0.0506038
N8KAZB69	2020-01-08	Negative	-0.0369405
N8KAZB6A	2020-01-08	Negative	0.0103476
N8KAZB6B	2020-01-08	Negative	-0.14597
N8KAZB6C	2020-01-08	Negative	-0.221313
N8KAZB6D	2020-01-08	Negative	0.0471374
N8KAZB6E	2020-01-08	Negative	-0.00531966
N8KAZB6F	2020-01-08	Negative	-0.0404691
N8KAZB6G	2020-01-08	Negative	0.371685
N8KAZB6H	2020-01-08	Equivocal	0.404995	Negative on repeat
N8KAZB6I	2020-01-08	Negative	0.220638
N8KAZB6J	2020-01-08	Negative	0.0270417
N8KAZB6K	2020-01-08	Negative	0.209821
N8KAZB6L	2020-01-08	Negative	0.00228647
N8KAZB6M	2020-01-08	Negative	0.00674952
N8KAZB6N	2020-01-08	Negative	-0.0267235
N8KAZB6O	2020-01-08	Negative	-0.0749794
N8KAZB6P	2020-01-08	Negative	-0.0394121
N8KAZB6Q	2020-01-08	Negative	-0.0174302
N8KAZB6R	2020-01-08	Negative	-0.0708567
N8KAZB6S	2020-01-08	Negative	-0.0726253
N8KAZB6T	2020-01-08	Negative	-0.122631
N8KAZB6U	2020-01-08	Negative	-0.0956077
N8KAZB6V	2020-01-08	Negative	-0.0654482
N8KAZB6W	2020-01-08	Negative	-0.0357686
N8KAZB6X	2020-01-08	Negative	-0.0609058
N8KAZB6Y	2020-01-08	Negative	-0.0741252
N8KAZB6Z	2020-01-08	Negative	-0.109989
N8KAZB70	2020-01-08	Negative	0.08242
N8KAZB71	2020-01-08	Negative	0.0745534
N8KAZB72	2020-01-08	Negative	0.051708
N8KAZB73	2020-01-08	Negative	0.0549014
N8KAZB74	2020-01-08	Negative	0.0957961
N8KAZB75	2020-01-08	Negative	0.00155188
N8KAZB76	2020-01-08	Negative	0.0605003
N8KAZB77	2020-01-08	Negative	0.163616
N8KAZB78	2020-01-08	Negative	0.107254
N8KAZB79	2020-01-08	Negative	0.0965682
N8KAZB7A	2020-01-08	Negative	0.261213
N8KAZB7B	2020-01-08	Negative	0.0159545
N8KAZB7C	2020-01-08	Negative	0.0393063
N8KAZB7D	2020-01-08	Negative	-0.000554559
N8KAZB7E	2020-01-08	Negative	-0.00497529
N8KAZB7F	2020-01-08	Equivocal	0.553846	Negative on repeat
N8KAZB7G	2020-01-08	Negative	-0.0077001
N8KAZB7H	2020-01-08	Negative	-0.0227568
N8KAZB7I	2020-01-08	Negative	-0.00579507
N8KAZB7J	2020-01-08	Negative	-0.0365714
N8KAZB7K	2020-01-08	Negative	0.00230061
N8KAZB7L	2020-01-08	Negative	0.02674
N8KAZB7M	2020-01-08	Negative	0.0086898
N8KAZB7N	2020-01-08	Negative	-0.00766395
N8KAZB7O	2020-01-08	Negative	0.0597354
N8KAZB7P	2020-01-08	Negative	0.11538
N8KAZB7Q	2020-01-08	Negative	0.0367235
N8KAZB7R	2020-01-08	Negative	0.0378001
N8KAZB7S	2020-01-08	Negative	0.0213967
N8KAZB7T	2020-01-08	Negative	0.419632	Negative on repeat
N8KAZB7U	2020-01-08	Negative	0.16159
N8KAZB7V	2020-01-08	Negative	0.0295923
N8KAZB7W	2020-01-08	Negative	0.0476688
N8KAZB7X	2020-01-08	Negative	0.140869
N8KAZB7Y	2020-01-08	Negative	0.0589828
N8KAZB7Z	2020-01-08	Negative	0.0497195
N8KAZB80	2020-01-08	Negative	0.0349834
N8KAZB81	2020-01-08	Negative	0.0231498
N8KAZB82	2020-01-08	Negative	0.00875634
N8KAZB83	2020-01-08	Negative	0.0249654
N8KAZB84	2020-01-08	Negative	-0.207868
N8KAZB85	2020-01-08	Negative	-0.00811174
N8KAZB86	2020-01-08	Negative	0.0231854
N8KAZB87	2020-01-08	Negative	-0.02749
N8KAZB88	2020-01-08	Negative	-0.0102988
N8KAZB89	2020-01-08	Negative	0.117307
N8KAZB8A	2020-01-08	Negative	0.0182379
N8KAZB8B	2020-01-08	Negative	0.184899
N8KAZB8C	2020-01-08	Negative	0.165089
N8KAZB8D	2020-01-08	Negative	0.0377444
N8KAZB8E	2020-01-08	Negative	0.0275302
N8KAZB8F	2020-01-08	Negative	0.0408377
N8KAZB8G	2020-01-08	Negative	0.0413416
N8KAZB8H	2020-01-08	Negative	0.0615656
N8KAZB8I	2020-01-08	Negative	0.0236225
N8KAZB8J	2020-01-08	Negative	0.0561708
N8KAZB8K	2020-01-08	Negative	0.0505804
N8KAZB8L	2020-01-08	Negative	0.087069
N8KAZB8M	2020-01-08	Negative	0.0798133
N8KAZB8N	2020-03-13	Negative	0.0449933
N8KAZB8O	2020-03-13	Negative	0.318513
N8KAZB8P	2020-03-13	Negative	0.0712013
N8KAZB8Q	2020-03-13	Negative	0.00900242
N8KAZB8R	2020-03-13	Equivocal	0.661364	Negative on repeat
N8KAZB8S	2020-03-13	Negative	-0.0499297
N8KAZB8T	2020-03-13	Negative	0.0141875
N8KAZB8U	2020-03-13	Negative	0.0148726
N8KAZB8V	2020-03-13	Negative	0.0469141
N8KAZB8W	2020-03-13	Negative	0.0404028
N8KAZB8X	2020-03-13	Negative	0.00358771
N8KAZB8Y	2020-03-13	Negative	-0.0333435
N8KAZB8Z	2020-03-13	Negative	0.0138085
N8KAZB90	2020-03-13	Negative	0.0467693
N8KAZB91	2020-03-13	Negative	0.023211
N8KAZB92	2020-03-13	Negative	0.0486255
N8KAZB93	2020-03-13	Negative	0.299255
N8KAZB94	2020-03-13	Negative	0.158025
N8KAZB95	2020-03-13	Negative	0.0853244
N8KAZB96	2020-03-13	Negative	0.0701508
N8KAZB97	2020-03-13	Negative	0.0978027
N8KAZB98	2020-03-13	Negative	0.0660331
N8KAZB99	2020-03-13	Negative	0.0543347
N8KAZB9A	2020-03-13	Negative	0.0729199
N8KAZB9B	2020-03-13	Negative	0.0221547
N8KAZB9C	2020-03-13	Negative	-0.0962694
N8KAZB9D	2020-03-13	Negative	-0.0902586
N8KAZB9E	2020-03-13	Negative	-0.277181
N8KAZB9F	2020-03-13	Negative	-0.0882934
N8KAZB9G	2020-03-13	Negative	-0.0596649
N8KAZB9H	2020-03-13	Negative	-0.0672606
N8KAZB9I	2020-03-13	Negative	-0.195381
N8KAZB9J	2020-03-13	Negative	-0.188816
N8KAZB9K	2020-03-13	Negative	-0.0793575
N8KAZB9L	2020-03-13	Negative	-0.0539744
N8KAZB9M	2020-03-13	Negative	-0.132898
N8KAZB9N	2020-03-13	Negative	-0.0606979
N8KAZB9O	2020-03-13	Negative	0.0586305
N8KAZB9P	2020-03-13	Negative	0.0826707
N8KAZB9Q	2020-03-13	Negative	0.0507243
N8KAZB9R	2020-03-13	Negative	0.0642022
N8KAZB9S	2020-03-13	Negative	0.0406662
N8KAZB9T	2020-03-13	Negative	0.0512966
N8KAZB9U	2020-03-13	Negative	0.180908
N8KAZB9V	2020-03-13	Negative	0.0932918
N8KAZB9W	2020-03-13	Negative	0.096307
N8KAZB9X	2020-03-13	Negative	0.0677889
N8KAZB9Y	2020-03-13	Negative	0.122225
N8KAZB9Z	2020-03-13	Negative	0.0401925
N8KAZBA0	2020-03-13	Negative	0.126328
N8KAZBA1	2020-03-13	Negative	0.0648347
N8KAZBA2	2020-03-13	Negative	0.381751
N8KAZBA3	2020-03-13	Negative	0.019552
N8KAZBA4	2020-03-13	Negative	-0.0290569
N8KAZBA5	2020-03-13	Negative	0.139967
N8KAZBA6	2020-03-13	Negative	-0.00908051
N8KAZBA7	2020-03-13	Negative	-0.0524394
N8KAZBA8	2020-03-13	Negative	-0.014522
N8KAZBA9	2020-03-13	Negative	0.106463
N8KAZBAA	2020-03-13	Negative	0.107874
N8KAZBAB	2020-03-13	Negative	0.0967051
N8KAZBAC	2020-03-13	Negative	0.0683643
N8KAZBAD	2020-03-13	Negative	0.0691177
N8KAZBAE	2020-03-13	Equivocal	0.502276	Negative on repeat
N8KAZBAF	2020-03-13	Negative	0.090114
N8KAZBAG	2020-03-13	Negative	0.0589693
N8KAZBAH	2020-03-13	Negative	0.0653049
N8KAZBAI	2020-03-13	Negative	0.0358567
N8KAZBAJ	2020-03-13	Negative	0.121554
N8KAZBAK	2020-03-13	Negative	0.0701935
N8KAZBAL	2020-03-13	Negative	0.0523361
N8KAZBAM	2020-03-13	Negative	0.0211985
N8KAZBAN	2020-03-13	Negative	0.0359503
N8KAZBAO	2020-03-13	Negative	0.00801143
N8KAZBAP	2020-03-13	Negative	0.0350979
N8KAZBAQ	2020-03-13	Negative	0.0210826
N8KAZBAR	2020-03-13	Negative	0.0754783
N8KAZBAS	2020-03-13	Negative	0.0152709
N8KAZBAT	2020-03-13	Negative	0.0289344
N8KAZBAU	2020-03-13	Negative	0.00218898
N8KAZBAV	2020-03-13	Negative	0.13474
N8KAZBAW	2020-03-13	Negative	0.00889054
N8KAZBAX	2020-03-13	Negative	0.028327
N8KAZBAY	2020-03-13	Negative	0.054047
N8KAZBAZ	2020-03-13	Negative	0.0910693
N8KAZBB0	2020-03-13	Negative	0.0759221
N8KAZBB1	2020-03-13	Negative	0.0555848
N8KAZBB2	2020-03-13	Negative	0.109645
N8KAZBB3	2020-03-13	Negative	0.0663062
N8KAZBB4	2020-03-13	Negative	0.0416435
N8KAZBB5	2020-03-13	Negative	0.0895425
N8KAZBB6	2020-03-13	Negative	0.0332437
N8KAZBB7	2020-03-13	Negative	0.120606
N8KAZBB8	2020-03-13	Negative	0.338413
N8KAZBB9	2020-03-13	Negative	-0.0130924
N8KAZBBA	2020-03-13	Negative	0.0234408
N8KAZBBB	2020-03-13	Negative	-0.00380844
N8KAZBBC	2020-03-13	Negative	-0.0577201
N8KAZBBD	2020-03-13	Negative	-0.0125231
N8KAZBBE	2020-03-13	Negative	-0.125181
N8KAZBBF	2020-03-13	Negative	0.018799
N8KAZBBG	2020-03-13	Negative	-0.10694
N8KAZBBH	2020-03-13	Negative	-0.0215567
N8KAZBBI	2020-03-13	Negative	-0.156081
N8KAZBBJ	2020-03-13	Negative	-0.0103758
N8KAZBBK	2020-03-13	Negative	-0.00608059
N8KAZBBL	2020-03-13	Negative	-0.07227
N8KAZBBM	2020-03-13	Negative	0.00727727
N8KAZBBN	2020-03-13	Negative	0.064219
N8KAZBBO	2020-03-13	Negative	0.217635
N8KAZBBP	2020-03-13	Negative	0.0630597
N8KAZBBQ	2020-03-13	Negative	0.0538718
N8KAZBBR	2020-03-13	Negative	0.0348222
N8KAZBBS	2020-03-13	Negative	0.057427
N8KAZBBT	2020-03-18	Negative	0.0965409
N8KAZBBU	2020-03-18	Negative	0.0271939
N8KAZBBV	2020-03-18	Negative	0.0965802
N8KAZBBW	2020-03-18	Negative	0.0739813
N8KAZBBX	2020-03-18	Negative	0.238004
N8KAZBBY	2020-03-18	Negative	0.043813
N8KAZBBZ	2020-03-18	Negative	0.072743
N8KAZBC0	2020-03-18	Negative	0.0285829
N8KAZBC1	2020-03-18	Negative	0.05521
N8KAZBC2	2020-03-18	Negative	-0.0109469
N8KAZBC3	2020-03-18	Negative	0.112912
N8KAZBC4	2020-03-18	Negative	0.0161232
N8KAZBC5	2020-03-18	Negative	0.00392025
N8KAZBC6	2020-03-18	Negative	-0.0708668
N8KAZBC7	2020-03-18	Negative	0.0299946
N8KAZBC8	2020-03-18	Negative	0.00584783
N8KAZBC9	2020-03-18	Negative	0.373572
N8KAZBCA	2020-03-18	Negative	0.111212
N8KAZBCB	2020-03-18	Negative	0.0327345
N8KAZBCC	2020-03-18	Negative	0.0341003
N8KAZBCD	2020-03-18	Negative	0.0232269
N8KAZBCE	2020-03-18	Negative	0.129479
N8KAZBCF	2020-03-18	Negative	0.0161348
N8KAZBCG	2020-03-18	Negative	0.0369337
N8KAZBCH	2020-03-18	Negative	0.106055
N8KAZBCI	2020-03-18	Negative	0.0402226
N8KAZBCJ	2020-03-18	Negative	0.091617
N8KAZBCK	2020-03-18	Negative	0.0365402
N8KAZBCL	2020-03-18	Negative	0.142699
N8KAZBCM	2020-03-18	Negative	-0.00167761
N8KAZBCN	2020-03-18	Negative	-0.0067172
N8KAZBCO	2020-03-18	Negative	-0.0531635
N8KAZBCP	2020-03-18	Negative	-0.00898671
N8KAZBCQ	2020-03-18	Negative	-0.0113695
N8KAZBCR	2020-03-18	Negative	-0.0515907
N8KAZBCS	2020-03-18	Negative	0.00387658
N8KAZBCT	2020-03-18	Negative	-0.0301772
N8KAZBCU	2020-03-18	Negative	-0.0261934
N8KAZBCV	2020-03-18	Negative	-0.0287109
N8KAZBCW	2020-03-18	Negative	0.0143338
N8KAZBCX	2020-03-18	Negative	-0.0272198
N8KAZBCY	2020-03-18	Negative	0.0689587
N8KAZBCZ	2020-03-18	Negative	0.0466232
N8KAZBD0	2020-03-18	Negative	0.0324188
N8KAZBD1	2020-03-18	Negative	0.024996
N8KAZBD2	2020-03-18	Negative	0.0845688
N8KAZBD3	2020-03-18	Negative	0.0223697
N8KAZBD4	2020-03-18	Negative	0.0893548
N8KAZBD5	2020-03-18	Negative	0.110706
N8KAZBD6	2020-03-18	Negative	0.0655524
N8KAZBD7	2020-03-18	Negative	0.0960765
N8KAZBD8	2020-03-18	Negative	0.0897306
N8KAZBD9	2020-03-18	Negative	0.0468903
N8KAZBDA	2020-03-18	Negative	0.0100843
N8KAZBDB	2020-03-18	Negative	-0.0169997
N8KAZBDC	2020-03-18	Negative	0.000341218
N8KAZBDD	2020-03-18	Negative	-0.0325966
N8KAZBDE	2020-03-18	Negative	0.190157
N8KAZBDF	2020-03-18	Negative	0.0230037
N8KAZBDG	2020-03-18	Negative	-0.00200135
N8KAZBDH	2020-03-18	Negative	-0.0311506
N8KAZBDI	2020-03-18	Negative	-0.00375791
N8KAZBDJ	2020-03-18	Negative	0.0342824
N8KAZBDK	2020-03-18	Negative	0.0373288
N8KAZBDL	2020-03-18	Negative	-0.0533411
N8KAZBDM	2020-03-18	Negative	0.0174647
N8KAZBDN	2020-03-18	Negative	0.15306
N8KAZBDO	2020-03-18	Negative	0.0365386
N8KAZBDP	2020-03-18	Negative	0.0388611
N8KAZBDQ	2020-03-18	Negative	0.114822
N8KAZBDR	2020-03-18	Negative	0.0102575
N8KAZBDS	2020-03-18	Negative	0.0227701
N8KAZBDT	2020-03-18	Negative	0.0165903
N8KAZBDU	2020-03-18	Negative	0.00743159
N8KAZBDV	2020-03-18	Negative	0.0766273
N8KAZBDW	2020-03-18	Negative	0.0167696
N8KAZBDX	2020-03-18	Negative	0.211551
N8KAZBDY	2020-03-18	Negative	0.0354264
N8KAZBDZ	2020-03-18	Negative	0.033014
N8KAZBE0	2020-03-18	Negative	0.02522
N8KAZBE1	2020-03-18	Negative	0.0491935
N8KAZBE2	2020-03-18	Negative	0.0673638
N8KAZBE3	2020-03-18	Negative	-0.0278281
N8KAZBE4	2020-03-18	Positive	1.09677	Positive on repeat
N8KAZBE5	2020-03-18	Negative	-0.0279826
N8KAZBE6	2020-03-18	Negative	-0.0515109
N8KAZBE7	2020-03-18	Negative	-0.0236705
N8KAZBE8	2020-03-18	Negative	0.00168541
N8KAZBE9	2020-03-18	Negative	0.118449
N8KAZBEA	2020-03-18	Negative	0.205422
N8KAZBEB	2020-03-18	Negative	0.0163768
N8KAZBEC	2020-03-18	Negative	0.0410628
N8KAZBED	2020-03-18	Negative	0.0431084
N8KAZBEE	2020-03-18	Negative	0.0850579
N8KAZBEF	2020-03-18	Negative	0.0344977
N8KAZBEG	2020-03-18	Negative	0.0218967
N8KAZBEH	2020-03-18	Negative	0.0396413
N8KAZBEI	2020-03-18	Negative	0.0210031
N8KAZBEJ	2020-03-18	Negative	0.0599533
N8KAZBEK	2020-03-18	Negative	0.0133514
N8KAZBEL	2020-03-18	Negative	0.0788041
N8KAZBEM	2020-03-18	Negative	0.0153039
N8KAZBEN	2020-03-18	Negative	0.0281909
N8KAZBEO	2020-03-18	Negative	-0.00100938
N8KAZBEP	2020-03-18	Negative	0.125415
N8KAZBEQ	2020-03-18	Negative	0.0624933
N8KAZBER	2020-03-18	Negative	0.108039
N8KAZBFE	2020-03-25	Negative	0.102056
N8KAZBFF	2020-03-25	Negative	0.143001
N8KAZBFG	2020-03-25	Negative	0.0792791
N8KAZBFH	2020-03-25	Negative	0.110257
N8KAZBFI	2020-03-25	Negative	0.136303
N8KAZBFJ	2020-03-25	Negative	0.0772926
N8KAZBFK	2020-03-25	Negative	0.0545188
N8KAZBFL	2020-03-25	Negative	0.0808711
N8KAZBFM	2020-03-25	Negative	0.0745314
N8KAZBFN	2020-03-25	Negative	0.0730212
N8KAZBFO	2020-03-25	Negative	-6.06548e-05
N8KAZBFP	2020-03-25	Negative	-0.0238561
N8KAZBFQ	2020-03-25	Negative	-0.00396049
N8KAZBFR	2020-03-25	Negative	-0.0484809
N8KAZBFS	2020-03-25	Negative	0.00906426
N8KAZBFT	2020-03-25	Negative	-0.0417298
N8KAZBFU	2020-03-25	Negative	0.127953
N8KAZBFV	2020-03-25	Negative	-0.0400212
N8KAZBFW	2020-03-25	Negative	-0.00727801
N8KAZBFX	2020-03-25	Negative	-0.0299329
N8KAZBFY	2020-03-25	Negative	-0.0109679
N8KAZBFZ	2020-03-25	Negative	0.0342275
N8KAZBG0	2020-03-25	Negative	0.102165
N8KAZBG1	2020-03-25	Equivocal	0.676828
N8KAZBG2	2020-03-25	Negative	0.236546
N8KAZBG3	2020-03-25	Negative	0.114853
N8KAZBG4	2020-03-25	Negative	0.0973687
N8KAZBG5	2020-03-25	Negative	0.0341381
N8KAZBG6	2020-03-25	Negative	0.0956706
N8KAZBG7	2020-03-25	Negative	-0.00217855
N8KAZBG8	2020-03-25	Negative	0.0307142
N8KAZBG9	2020-03-25	Negative	0.358971
N8KAZBGA	2020-03-25	Negative	0.325048
N8KAZBGB	2020-03-25	Negative	-0.00973387
N8KAZBGC	2020-03-25	Negative	0.0230031
N8KAZBGD	2020-03-25	Negative	0.141147
N8KAZBGE	2020-03-25	Negative	0.056839
N8KAZBGF	2020-03-25	Negative	-0.00769003
N8KAZBGG	2020-03-25	Negative	-0.00267791
N8KAZBGH	2020-03-25	Negative	-0.0895631
N8KAZBGI	2020-03-25	Negative	0.0236396
N8KAZBGJ	2020-03-25	Negative	-0.0188036
N8KAZBGK	2020-03-25	Negative	-0.0158006
N8KAZBGM	2020-03-25	Negative	-0.0331487
N8KAZBGN	2020-03-25	Negative	0.0247306
N8KAZBGO	2020-03-25	Negative	0.052156
N8KAZBGP	2020-03-25	Negative	0.0649746
N8KAZBGQ	2020-03-25	Negative	0.0362812
N8KAZBGR	2020-03-25	Negative	0.0605873
N8KAZBGS	2020-03-25	Negative	0.0214378
N8KAZBGT	2020-03-25	Negative	0.0684292
N8KAZBGU	2020-03-25	Negative	0.248294
N8KAZBGV	2020-03-25	Negative	0.0847239
N8KAZBGW	2020-03-25	Negative	-0.0499222
N8KAZBGX	2020-03-25	Negative	0.00484619
N8KAZBGY	2020-03-25	Negative	0.0100913
N8KAZBGZ	2020-03-25	Negative	-0.0423214
N8KAZBH0	2020-03-25	Negative	-0.00167762
N8KAZBH1	2020-03-25	Negative	0.0962815
N8KAZBH2	2020-03-25	Negative	0.0510945
N8KAZBH3	2020-03-25	Negative	-0.0448899
N8KAZBH4	2020-03-25	Negative	-0.00636276
N8KAZBH5	2020-03-25	Negative	0.0490224
N8KAZBH6	2020-03-25	Positive	1.01476
N8KAZBH7	2020-03-25	Negative	-0.00852992
N8KAZBH8	2020-03-25	Negative	-0.0766523
N8KAZBH9	2020-03-25	Positive	2.29063
N8KAZBHA	2020-03-25	Negative	-0.0134299
N8KAZBHB	2020-03-25	Negative	0.000367081
N8KAZBHC	2020-03-25	Negative	0.126443
N8KAZBHD	2020-03-25	Negative	0.0401552
N8KAZBHE	2020-03-25	Negative	0.0983187
N8KAZBHF	2020-03-25	Negative	0.037797
N8KAZBHG	2020-03-25	Negative	0.0605467
N8KAZBHH	2020-03-25	Negative	0.0662864
N8KAZBHI	2020-03-25	Negative	0.0976519
N8KAZBHJ	2020-03-25	Negative	0.242472
N8KAZBHK	2020-03-25	Negative	0.000886189
N8KAZBHL	2020-03-25	Negative	0.0259714
N8KAZBHM	2020-03-25	Negative	0.0858672
N8KAZBHN	2020-03-25	Negative	0.0840398
N8KAZBHO	2020-03-25	Negative	0.0339158
N8KAZBHP	2020-03-25	Negative	0.0823016
N8KAZBHQ	2020-03-25	Negative	-0.0706379
N8KAZBHR	2020-03-25	Negative	-0.0123271
N8KAZBHS	2020-03-25	Negative	-0.00159045
N8KAZBHT	2020-03-25	Positive	0.944842
N8KAZBHU	2020-04-01	Negative	0.0178029
N8KAZBHV	2020-04-01	Negative	0.0885792
N8KAZBHW	2020-04-01	Negative	-0.077609
N8KAZBHX	2020-04-01	Negative	0.0394256
N8KAZBHY	2020-04-01	Negative	-0.0566841
N8KAZBHZ	2020-04-01	Negative	-0.0214364
N8KAZBI0	2020-04-01	Negative	-0.0196492
N8KAZBI1	2020-04-01	Negative	-0.0240746
N8KAZBI2	2020-04-01	Negative	-0.0203803
N8KAZBI3	2020-04-01	Negative	0.0900272
N8KAZBI4	2020-04-01	Negative	-0.0156164
N8KAZBI5	2020-04-01	Negative	0.00933417
N8KAZBI6	2020-04-01	Negative	-0.134994
N8KAZBI7	2020-04-01	Negative	-0.0527474
N8KAZBI8	2020-04-01	Negative	-0.076289
N8KAZBI9	2020-04-01	Negative	-0.0619065
N8KAZBIA	2020-04-01	Negative	-0.103067
N8KAZBIB	2020-04-01	Negative	-0.0521153
N8KAZBIC	2020-04-01	Negative	-0.0318912
N8KAZBID	2020-04-01	Negative	-0.202292
N8KAZBIE	2020-04-01	Negative	-0.0462591
N8KAZBIF	2020-04-01	Negative	-0.0497828
N8KAZBIG	2020-04-01	Negative	-0.0360539
N8KAZBIH	2020-04-01	Negative	-0.0659925
N8KAZBII	2020-04-01	Negative	-0.144168
N8KAZBIJ	2020-04-01	Negative	-0.233063
N8KAZBIK	2020-04-01	Negative	-0.445348
N8KAZBIL	2020-04-01	Negative	-0.0220899
N8KAZBIM	2020-04-01	Negative	-0.0287982
N8KAZBIN	2020-04-01	Negative	-0.0524807
N8KAZBIO	2020-04-01	Negative	-0.0221344
N8KAZBIP	2020-04-01	Negative	-0.0236822
N8KAZBIQ	2020-04-01	Negative	0.00160539
N8KAZBIS	2020-04-01	Negative	-0.0306247
N8KAZBIT	2020-04-01	Negative	-0.00157455
N8KAZBIU	2020-04-01	Negative	0.0101432
N8KAZBIV	2020-04-01	Negative	-0.0931367
N8KAZBIW	2020-04-01	Negative	-0.0506545
N8KAZBIX	2020-04-01	Negative	-0.120058
N8KAZBIY	2020-04-01	Negative	-0.0599499
N8KAZBIZ	2020-04-01	Negative	-0.0240456
N8KAZBJ0	2020-04-01	Negative	-0.0483636
N8KAZBJ1	2020-04-01	Negative	-0.085618
N8KAZBJ2	2020-04-01	Negative	-0.129606
N8KAZBJ3	2020-04-01	Negative	-0.0426393
N8KAZBJ4	2020-04-01	Negative	0.0554627
N8KAZBJ5	2020-04-01	Negative	-0.0631765
N8KAZBJ6	2020-04-01	Negative	-0.0967197
N8KAZBJ7	2020-04-01	Negative	-0.0548881
N8KAZBJ8	2020-04-01	Negative	-0.0757099
N8KAZBJ9	2020-04-01	Negative	-0.292141
N8KAZBJA	2020-04-01	Negative	0.0221943
N8KAZBJB	2020-04-01	Negative	0.242199
N8KAZBJC	2020-04-01	Negative	0.0342888
N8KAZBJD	2020-04-01	Negative	-0.364743
N8KAZBJE	2020-04-01	Negative	0.00238953
N8KAZBJF	2020-04-01	Negative	0.0256421
N8KAZBJG	2020-04-01	Negative	0.0564343
N8KAZBJH	2020-04-01	Negative	0.0187925
N8KAZBJI	2020-04-01	Negative	0.00639046
N8KAZBJJ	2020-04-01	Negative	-0.0455803
N8KAZBJK	2020-04-01	Negative	-0.037838
N8KAZBJL	2020-04-01	Negative	-0.0297644
N8KAZBJM	2020-04-01	Negative	-0.0360885
N8KAZBJN	2020-04-01	Negative	-0.0660156
N8KAZBJO	2020-04-01	Negative	-0.151563
N8KAZBJP	2020-04-01	Negative	-0.027377
N8KAZBJQ	2020-04-01	Negative	-0.132861
N8KAZBJR	2020-04-01	Negative	-0.0543068
N8KAZBJS	2020-04-01	Negative	-0.0147854
N8KAZBJT	2020-04-01	Negative	-0.0735659
N8KAZBJU	2020-04-01	Negative	0.218307
N8KAZBJV	2020-04-01	Negative	-0.0660008
N8KAZBJW	2020-04-01	Negative	-0.201162
N8KAZBJX	2020-04-01	Negative	-0.170283
N8KAZBJY	2020-04-01	Negative	-0.107051
N8KAZBJZ	2020-04-01	Negative	-0.103965
N8KAZBK0	2020-04-01	Negative	-0.374254
N8KAZBK1	2020-04-01	Negative	-0.0505796
N8KAZBK2	2020-04-01	Negative	-1.77431e-05
N8KAZBK3	2020-04-01	Negative	-0.0720781
N8KAZBK4	2020-04-01	Negative	0.0558958
N8KAZBK5	2020-04-01	Negative	-0.0153078
N8KAZBK6	2020-04-01	Equivocal	0.784326
N8KAZBK7	2020-04-01	Negative	0.0538926
N8KAZBK8	2020-04-01	Positivie	1.71866
N8KAZBK9	2020-04-01	Negative	-0.102186
N8KAZBKA	2020-04-01	Negative	-0.0748408
N8KAZBKB	2020-04-01	Negative	-0.0882756
N8KAZBKC	2020-04-01	Negative	-0.0497125
N8KAZBKD	2020-04-01	Negative	-0.0585598
N8KAZBKE	2020-04-01	Negative	-0.124423
N8KAZBKF	2020-04-01	Negative	-0.0873538
N8KAZBKG	2020-04-01	Negative	-0.076991
N8KAZBKH	2020-04-01	Negative	-0.0830642
N8KAZBKI	2020-03-05	Negative	-0.0515333
N8KAZBKJ	2020-03-05	Negative	-0.0911086
N8KAZBKK	2020-03-06	Negative	-0.0925142
N8KAZBKL	2020-03-06	Negative	-0.285124
N8KAZBKM	2020-03-06	Negative	-0.0263873
N8KAZBKN	2020-03-19	Negative	-0.0658117
N8KAZBKO	2020-03-19	Negative	-0.0475575
N8KAZBKP	2020-03-25	Negative	0.0210356
N8KAZBKQ	2020-03-25	Negative	0.0294587
N8KAZBKR	2020-03-25	Negative	0.0225299

## Sheet: Demographics
Tube #	Gender	Age	Box	Position
1	-	-	1	A1
2	-	-	1	A2
3	-	-	1	A3
4	-	-	1	A4
5	-	-	1	A5
6	-	-	1	A6
7	-	-	1	A7
8	-	-	1	A8
9	-	-	1	A9
10	-	-	1	B1
11	-	-	1	B2
12	-	-	1	B3
13	-	-	1	B4
14	-	-	1	B5
15	-	-	1	B6
16	-	-	1	B7
17	-	-	1	B8
18	-	-	1	B9
19	-	-	1	C1
20	-	-	1	C2
21	-	-	1	C3
22	-	-	1	C4
23	-	-	1	C5
24	-	-	1	C6
25	-	-	1	C7
26	-	-	1	C8
27	-	-	1	C9
28	-	-	1	D1
29	-	-	1	D2
30	-	-	1	D3
31	-	-	1	D4
32	-	-	1	D5
33	-	-	1	D6
34	-	-	1	D7
35	-	-	1	D8
36	-	-	1	D9
37	-	-	1	E1
38	-	-	1	E2
39	-	-	1	E3
40	-	-	1	E4
41	-	-	1	E5
42	-	-	1	E6
43	-	-	1	E7
44	-	-	1	E8
45	-	-	1	E9
46	-	-	1	F1
47	-	-	1	F2
48	-	-	1	F3
49	-	-	1	F4
50	-	-	1	F5
51	-	-	1	F6
52	-	-	1	F7
53	-	-	1	F8
54	-	-	1	F9
55	-	-	1	G1
56	-	-	1	G2
57	-	-	1	G3
58	-	-	1	G4
59	-	-	1	G5
60	-	-	1	G6
61	-	-	1	G7
62	-	-	1	G8
63	-	-	1	G9
64	-	-	1	H1
65	-	-	1	H2
66	-	-	1	H3
67	-	-	1	H4
68	-	-	1	H5
69	-	-	1	H6
70	-	-	1	H7
71	-	-	1	H8
72	-	-	1	H9
73	-	-	1	I1
74	-	-	1	I2
75	-	-	1	I3
76	-	-	1	I4
77	-	-	1	I5
78	-	-	1	I6
79	-	-	1	I7
80	-	-	1	I8
81	-	-	1	I9
82	-	-	2	A1
83	-	-	2	A2
84	-	-	2	A3
85	-	-	2	A4
86	-	-	2	A5
87	-	-	2	A6
1	-	66	2	A7
2	-	59	2	A8
3	-	37	2	A9
4	-	36	2	B1
5	-	48	2	B2
6	-	69	2	B3
7	-	35	2	B4
8	-	51	2	B5
9	-	31	2	B6
10	-	27	2	B7
11	-	61	2	B8
12	-	58	2	B9
13	-	39	2	C1
14	-	36	2	C2
15	-	34	2	C3
16	-	62	2	C4
17	-	34	2	C5
18	-	61	2	C6
19	-	50	2	C7
20	-	43	2	C8
21	-	58	2	C9
22	-	56	2	D1
23	-	50	2	D2
24	-	72	2	D3
25	-	36	2	D4
26	-	64	2	D5
27	-	32	2	D6
28	-	71	2	D7
29	-	45	2	D8
30	-	62	2	D9
31	-	29	2	E1
32	-	52	2	E2
33	-	37	2	E3
34	-	35	2	E4
35	-	53	2	E5
36	-	49	2	E6
37	-	34	2	E7
38	-	35	2	E8
39	-	43	2	E9
40	-	63	2	F1
41	-	39	2	F2
42	-	67	2	F3
43	-	63	2	F4
44	-	44	2	F5
45	-	66	2	F6
46	-	59	2	F7
47	-	69	2	F8
48	-	49	2	F9
49	-	69	2	G1
50	-	24	2	G2
51	-	36	2	G3
52	-	67	2	G4
53	-	41	2	G5
54	-	48	2	G6
55	-	43	2	G7
56	-	28	2	G8
57	-	38	2	G9
58	-	36	2	H1
59	-	35	2	H2
60	-	60	2	H3
61	-	41	2	H4
62	-	43	2	H5
63	-	44	2	H6
64	-	50	2	H7
65	-	59	2	H8
66	-	28	2	H9
67	-	64	2	I1
68	-	50	2	I2
69	-	36	2	I3
70	-	30	2	I4
71	-	48	2	I5
72	-	60	2	I6
73	-	58	2	I7
74	-	56	2	I8
75	-	67	2	I9
76	-	61	3	A1
77	-	73	3	A2
78	-	63	3	A3
79	-	51	3	A4
80	-	31	3	A5
81	-	51	3	A6
82	-	38	3	A7
83	-	21	3	A8
84	-	15	3	A9
85	-	63	3	B1
86	-	34	3	B2
87	-	58	3	B3
88	-	64	3	B4
89	-	31	3	B5
90	-	18	3	B6
1	F	55	3	B7
2	M	55	3	B8
3	M	23	3	B9
4	M	72	3	C1
5	F	37	3	C2
6	F	58	3	C3
7	M	51	3	C4
8	M	54	3	C5
9	M	61	3	C6
10	F	71	3	C7
11	M	69	3	C8
12	F	35	3	C9
13	M	34	3	D1
14	F	36	3	D2
15	M	51	3	D3
16	F	49	3	D4
17	F	71	3	D5
18	M	41	3	D6
19	F	32	3	D7
20	F	55	3	D8
21	M	36	3	D9
22	F	28	3	E1
23	M	66	3	E2
24	F	22	3	E3
25	M	44	3	E4
26	F	33	3	E5
27	F	33	3	E6
28	F	40	3	E7
29	F	22	3	E8
30	F	65	3	E9
31	F	22	3	F1
32	F	33	3	F2
33	M	51	3	F3
34	F	48	3	F4
35	F	40	3	F5
36	M	51	3	F6
37	M	30	3	F7
38	M	54	3	F8
39	M	34	3	F9
40	F	26	3	G1
41	F	28	3	G2
42	F	27	3	G3
43	F	92	3	G4
44	F	22	3	G5
45	F	43	3	G6
46	M	56	3	G7
47	F	32	3	G8
48	M	21	3	G9
49	M	53	3	H1
50	F	25	3	H2
51	M	34	3	H3
52	M	80	3	H4
53	F	48	3	H5
54	M	60	3	H6
55	F	66	3	H7
56	M	62	3	H8
57	M	60	3	H9
58	F	42	3	I1
59	M	62	3	I2
60	F	57	3	I3
61	M	69	3	I4
62	M	68	3	I5
63	M	57	3	I6
64	F	43	3	I7
65	F	36	3	I8
66	M	70	3	I9
67	F	26	4	A1
68	F	26	4	A2
69	M	47	4	A3
70	F	20	4	A4
71	F	57	4	A5
72	M	27	4	A6
73	F	71	4	A7
74	F	37	4	A8
75	M	40	4	A9
76	M	21	4	B1
77	F	82	4	B2
78	F	25	4	B3
79	F	38	4	B4
80	F	18	4	B5
81	F	82	4	B6
82	M	56	4	B7
83	F	30	4	B8
84	F	33	4	B9
85	F	59	4	C1
86	F	41	4	C2
87	F	27	4	C3
88	F	47	4	C4
1	M	55	4	C5
2	F	57	4	C6
3	M	56	4	C7
4	M	41	4	C8
5	M	67	4	C9
6	F	68	4	D1
7	F	64	4	D2
8	M	29	4	D3
9	F	71	4	D4
10	M	24	4	D5
11	F	27	4	D6
12	M	43	4	D7
13	F	66	4	D8
14	F	39	4	D9
15	M	23	4	E1
16	F	71	4	E2
17	M	73	4	E3
18	M	49	4	E4
19	F	27	4	E5
20	F	52	4	E6
21	F	33	4	E7
22	M	79	4	E8
23	F	37	4	E9
24	F	38	4	F1
25	F	35	4	F2
26	M	36	4	F3
27	F	42	4	F4
28	F	17	4	F5
29	F	19	4	F6
30	F	62	4	F7
31	F	53	4	F8
32	F	34	4	F9
33	M	36	4	G1
34	F	27	4	G2
35	F	72	4	G3
36	M	41	4	G4
37	M	64	4	G5
38	M	44	4	G6
39	M	29	4	G7
40	M	58	4	G8
41	M	29	4	G9
42	M	34	4	H1
43	M	56	4	H2
44	M	63	4	H3
45	F	85	4	H4
46	F	31	4	H5
47	F	28	4	H6
48	F	20	4	H7
49	F	50	4	H8
50	M	74	4	H9
51	F	20	4	I1
52	F	4	4	I2
53	M	36	4	I3
54	M	33	4	I4
55	M	57	4	I5
56	M	68	4	I6
57	M	34	4	I7
58	M	57	4	I8
59	M	53	4	I9
60	F	56	5	A1
61	F	71	5	A2
62	F	35	5	A3
63	F	29	5	A4
64	F	37	5	A5
65	F	38	5	A6
66	F	39	5	A7
67	M	56	5	A8
68	M	62	5	A9
69	M	71	5	B1
70	M	66	5	B2
71	M	57	5	B3
72	F	73	5	B4
73	F	64	5	B5
74	M	52	5	B6
75	M	69	5	B7
76	M	11	5	B8
77	F	54	5	B9
78	F	47	5	C1
79	F	33	5	C2
80	F	41	5	C3
81	M	32	5	C4
82	F	32	5	C5
83	M	55	5	C6
84	M	29	5	C7
85	.	.	5	C8
86	M	44	5	C9
87	F	28	5	D1
88	M	36	5	D2
89	F	64	5	D3
90	M	38	5	D4
1	M	33	5	D5
2	M	65	5	D6
3	M	33	5	D7
4	M	58	5	D8
5	F	49	5	D9
6	F	57	5	E1
7	F	28	5	E2
8	M	53	5	E3
9	M	75	5	E4
10	M	46	5	E5
11	M	53	5	E6
12	F	22	5	E7
13	F	27	5	E8
14	M	62	5	E9
15	F	70	5	F1
16	M	71	5	F2
17	F	32	5	F3
18	M	50	5	F4
19	F	64	5	F5
20	M	41	5	F6
21	M	.	5	F7
22	M	73	5	F8
23	F	20	5	F9
24	F	70	5	G1
25	M	32	5	G2
26	F	26	5	G3
27	M	64	5	G4
28	M	39	5	G5
29	F	66	5	G6
30	M	57	5	G7
31	F	65	5	G8
32	M	66	5	G9
33	M	44	5	H1
34	M	54	5	H2
35	F	74	5	H3
36	M	58	5	H4
37	F	42	5	H5
38	M	56	5	H6
39	M	61	5	H7
40	F	57	5	H8
41	F	68	5	H9
42	F	69	5	I1
43	F	31	5	I2
44	M	57	5	I3
45	F	59	5	I4
46	F	89	5	I5
47	M	33	5	I6
48	F	26	5	I7
49	F	54	5	I8
50	F	27	5	I9
51	F	72	6	A1
52	F	54	6	A2
53	M	56	6	A3
54	F	41	6	A4
55	M	75	6	A5
56	M	75	6	A6
57	M	62	6	A7
58	F	53	6	A8
59	F	38	6	A9
60	F	31	6	B1
61	F	56	6	B2
62	M	38	6	B3
63	F	20	6	B4
64	M	33	6	B5
65	F	34	6	B6
66	F	59	6	B7
67	F	68	6	B8
68	M	74	6	B9
69	M	19	6	C1
70	M	47	6	C2
71	M	54	6	C3
72	F	67	6	C4
73	M	40	6	C5
74	M	27	6	C6
75	M	39	6	C7
76	M	26	6	C8
77	F	32	6	C9
78	M	48	6	D1
79	M	44	6	D2
80	F	67	6	D3
81	F	28	6	D4
82	F	27	6	D5
83	M	34	6	D6
84	F	72	6	D7
85	F	43	6	D8
86	F	.	6	D9
87	F	47	6	E1
88	M	37	6	E2
89	F	22	6	E3
90	M	68	6	E4
91	F	27	6	E5
92	F	40	6	E6
93	M	48	6	E7
94	F	69	6	E8
95	M	40	6	E9
96	M	47	6	F1
97	F	50	6	F2
98	F	31	6	F3
99	M	47	6	F4
100	M	55	6	F5
101	F	35	6	F6
102	M	.	6	F7
103	F	.	6	F8
104	F	89	6	F9
105	M	39	6	G1
106	F	89	6	G2
107	F	45	6	G3
108	F	89	6	G4
109	F	33	6	G5
110	F	37	6	G6
111	M	63	6	G7
112	M	62	6	G8
113	F	40	6	G9
114	F	31	6	H1
1	F	20	6	H2
2	M	43	6	H3
3	F	30	6	H4
4	F	30	6	H5
5	F	29	6	H6
6	F	30	6	H7
7	M	70	6	H8
8	F	30	6	H9
9	M	68	6	I1
10	F	28	6	I2
11	F	48	6	I3
12	M	25	6	I4
13	F	36	6	I5
14	M	72	6	I6
15	M	41	6	I7
16	.	29	6	I8
17	F	23	6	I9
18	M	28	7	A1
19	F	50	7	A2
20	M	25	7	A3
21	M	44	7	A4
22	M	27	7	A5
23	M	57	7	A6
24	M	40	7	A7
25	F	24	7	A8
26	M	21	7	A9
27	M	58	7	B1
28	F	64	7	B2
29	M	19	7	B3
30	F	62	7	B4
31	M	57	7	B5
32	F	25	7	B6
33	M	51	7	B7
34	F	37	7	B8
35	M	62	7	B9
36	M	55	7	C1
37	M	29	7	C2
38	M	26	7	C3
39	M	57	7	C4
40	F	53	7	C5
41	F	24	7	C6
42	F	65	7	C7
43	M	46	7	C8
44	M	65	7	C9
45	M	68	7	D1
46	F	30	7	D2
47	M	61	7	D3
48	F	63	7	D4
49	M	34	7	D5
50	M	40	7	D6
51	F	30	7	D7
52	M	36	7	D8
53	M	40	7	D9
54	F	20	7	E1
55	M	51	7	E2
56	M	60	7	E3
57	M	33	7	E4
58	M	55	7	E5
59	F	28	7	E6
60	M	65	7	E7
61	F	60	7	E8
62	F	51	7	E9
63	M	52	7	F1
64	F	32	7	F2
65	M	84	7	F3
66	F	53	7	F4
67	F	63	7	F5
68	M	36	7	F6
69	M	65	7	F7
70	M	21	7	F8
71	F	73	7	F9
72	M	65	7	G1
73	M	58	7	G2
74	M	71	7	G3
75	F	28	7	G4
76	M	62	7	G5
77	M	36	7	G6
78	F	32	7	G7
79	F	73	7	G8
80	F	29	7	G9
81	F	21	7	H1
82	M	.	7	H2
83	M	35	7	H3
84	M	25	7	H4
85	M	36	7	H5
86	M	65	7	H6
87	M	65	7	H7
88	F	43	7	H8
89	M	28	7	H9
90	M	29	7	I1
91	M	62	7	I2
92	F	77	7	I3
93	M	52	7	I4
94	F	30	7	I5
95	M	61	7	I6
96	F	58	7	I7
97	M	28	7	I8
98	F	34	7	I9
99	M	55	8	A1
100	M	41	8	A2
101	M	42	8	A3
102	M	58	8	A4
103	M	68	8	A5
104	F	45	8	A6
105	M	70	8	A7
106	M	51	8	A8
107	F	55	8	A9
1b	F	32	1	A1
2b	F	66	1	A2
3b	F	36	1	A3
4b	M	58	1	A4
5b	M	57	1	A5
6b	M	52	1	A6
7b	M	46	1	A7
8b	M	50	1	A8
9b	F	30	1	A9
10b	F	44	1	B1
11b	M	22	1	B2
12b	F	74	1	B3
13b	F	53	1	B4
14b	M	28	1	B5
15b	M	59	1	B6
16b	F	29	1	B7
17b	F	59	1	B8
18b	F	40	1	B9
19b	F	35	1	C1
20b	F	84	1	C2
21b	M	53	1	C3
22b	F	29	1	C4
23b	F	31	1	C5
24b	M	54	1	C6
25b	M	26	1	C7
26b	F	41	1	C8
27b	M	25	1	C9
28b	M	59	1	D1
29b	M	57	1	D2
30b	M	60	1	D3
31b	F	47	1	D4
32b	F	45	1	D5
33b	M	.	1	D6
34b	F	37	1	D7
35b	M	28	1	D8
36b	M	43	1	D9
37b	M	32	1	E1
38b	F	26	1	E2
39b	F	54	1	E3
40b	F	35	1	E4
41b	M	60	1	E5
42b	M	58	1	E6
43b	F	32	1	E7
44b	F	45	1	E8
45b	M	76	1	E9
46b	F	64	1	F1
47b	F	65	1	F2
48b	M	27	1	F3
49b	M	27	1	F4
50b	M	58	1	F5
51b	F	54	1	F6
52b	M	46	1	F7
53b	F	42	1	F8
54b	M	38	1	F9
55b	M	32	1	G1
56b	F	67	1	G2
57b	F	62	1	G3
58b	F	17	1	G4	BIOALERT
59b	M	51	1	G5	LOW AMOUNT
60b	M	56	1	G6
61b	M	40	1	G7
62b	F	37	1	G8
63b	M	32	1	G9
64b	F	40	1	H1
65b	M	41	1	H2	BIOALERT- TESTED FOR COVID
66b	F	29	1	H3
67b	F	53	1	H4
68b	M	66	1	H5	BIOALERT- TESTED FOR COVID
69b	F	54	1	H6
70b	M	63	1	H7
71b	M	.	1	H8	BIOALERT- TESTED FOR COVID
72b	F	53	1	H9
73b	M	26	1	I1
74b	F	30	1	I2
75b	F	39	1	I3
76b	F	65	1	I4
77b	M	68	1	I5
78b	F	66	1	I6
79b	M	46	1	I7	LOW AMOUNT
80b	F	22	1	I8
81b	M	52	1	I9
82b	M	41	2	A1
83b	M	78	2	A2
84b	M	51	2	A3
85b	F	39	2	A4	LOW AMOUNT
86b	M	66	2	A5
87b	M	29	2	A6
88b	M	52	2	A7
16b	F	27	2	A8
17b	M	68	2	A9
18b	F	41	2	B1
19b	F	60	2	B2
20b	M	63	2	B3
21b	F	70	2	B4
22b	M	61	2	B5
23b	M	47	2	B6
24b	F	33	2	B7
25b	M	53	2	B8
26b	M	33	2	B9
27b	F	45	2	C1
28b	F	31	2	C2
29b	F	33	2	C3
30b	F	32	2	C4
31b	F	36	2	C5
32b	F	37	2	C6
33b	F	53	2	C7
34b	F	27	2	C8
35b	F	33	2	C9
36b	M	32	2	D1	BIOALERT- TESTED FOR COVID
37b	M	19	2	D2
38b	F	28	2	D3
39b	F	30	2	D4
40b	M	39	2	D5
41b	F	18	2	D6
42b	F	37	2	D7
43b	M	50	2	D8
44b	F	34	2	D9
45b	F	63	2	E1
46b	F	18	2	E2
47b	M	61	2	E3
48b	F	31	2	E4
49b	.	.	2	E5	NO INFO ON TUBE
50b	F	24	2	E6
51b	F	27	2	E7
52b	F	48	2	E8
53b	F	33	2	E9
54b	M	49	2	F1
55b	F	64	2	F2
56b	M	66	2	F3
57b	M	63	2	F4
58b	F	33	2	F5
59b	.	29	2	F6
60b	F	34	2	F7
61b	F	70	2	F8
62b	M	71	2	F9
63b	F	45	2	G1
64b	M	57	2	G2
65b	F	26	2	G3
66b	M	53	2	G4
67b	M	27	2	G5
68b	F	25	2	G6
69b	F	32	2	G7
70b	F	33	2	G8
71b	F	29	2	G9
72b	F	56	2	H1
73b	M	54	2	H2
74b	M	56	2	H3
75b	M	63	2	H4
76b	F	19	2	H5
77b	F	40	2	H6
78b	F	30	2	H7
79b	F	46	2	H8
80b	M	33	2	H9
81b	M	77	2	I1
82b	M	61	2	I2
83b	F	34	2	I3
84b	M	31	2	I4
85b	F	23	2	I5
86b	M	54	2	I6
87b	F	36	2	I7
88b	M	64	2	I8
89b	F	35	2	I9
90b	M	64	3	A1
91b	M	73	3	A2
92b	M	27	3	A3
93b	M	69	3	A4
94b	M	54	3	A5
95b	F	29	3	A6
96b	M	72	3	A7
97b	M	30	3	A8
98b	M	60	3	A9
99b	M	48	3	B1
100b	M	56	3	B2
101b	M	25	3	B3
102b	M	41	3	B4	LOW AMOUNT
103b	F	41	3	B5	LOW AMOUNT
104b	F	29	3	B6
105b	F	47	3	B7
106b	F	62	3	B8
107b	F	43	3	B9
108b	F	47	3	C1
109b	F	26	3	C2
110b	M	61	3	C3
111b	M	61	3	C4
5a2b151d			3	C5	low volume -
5dba5cfa			3	C5	extremely low volume
defc9b5f			3	C6	low volume
3a06187b			3	C7
b69cc4cc			3	C8
55af0e79			3	C9
8.3899e+27			3	C10
004f53ea			3	C11
573ee441			3	C12	low volume
cfee487e			3	D1
